# Supplementary material for: Population genetic data (COI, ddRAD) of Sialislutaria (Insecta, Megaloptera) from the Emscher catchment (Germany)
Source: Biodivers Data J. 2025 Feb 21;13:e141997. doi: 10.3897/BDJ.13.e141997 (PMC11871517; doi:10.3897/BDJ.13.e141997)
Supplement: Supplementary material 1 — Information on ddRAD library preparation per sample, COI haplotype and NCBI accession numbers [file bdj-13-e141997-s001.xlsx]

## Sheet: Tabelle1
Suppl. Material 1: Information on ddRAD library preparation per sample, COI haplotype and NCBI accession numbers. Below, also haplotype information on specimens is given, for which only COI sequences were generated.
species	ID	sample name	initial DNA concentration [ng/µl]	used amount of DNA [ng]	name P5 adapter	volume P5 adapter [µl]	name P7 adapter	volume P7 adapter [µl]	final DNA concentration in target size range (1. PCR) [ng/µl]	final total DNA concentration (1. PCR) [ng/µl]	final DNA concentration in target size range (2. PCR) [ng/µl]	final total DNA concentration (2. PCR) [ng/µl]	library number	amount of target sized DNA in library [ng]	total amount of DNA in library [ng]	used in final ddRAD analysis?	COI haplotype	accession number (COI)	Biosample accession number (ddRAD)
Sialis lutaria	SL1	SL_BO25_190408_01	21.8	500	1	0.8	11	5.1	4.5627	6.6879			Sialis 1	27.2893	40	yes	only species determination		SAMN43967606
Sialis lutaria	SL2	SL_BO20_190408_01	19.2	500	2	0.8	11	5.1	3.7068	5.1519			Sialis 1	28.7801	40	yes	only species determination		SAMN43967586
Sialis lutaria	SL3	SL_BO13_190329_01	18.4	500	3	0.8	11	5.1	4.0142	5.8544			Sialis 1	27.4269	40	yes	H2	PQ285807	SAMN43967565
Sialis lutaria	SL4	SL_BO23_190401_01	18	500	4	0.8	11	5.1	3.4389	4.9661			Sialis 1	27.699	40	yes	only species determination		SAMN43967587
Sialis lutaria	SL5	SL_BO23_190401_02	17.5	500	5	0.8	11	5.1	3.843	5.115			Sialis 1	30.0528	40	yes	H1	PQ285806	SAMN43967588
Sialis lutaria	SL6	SL_BO25_190408_02	16.4	483.8	6	0.8	11	5.1	4.3092	6.0963			Sialis 1	28.2742	40	yes	H5	PQ285810	SAMN43967607
Sialis lutaria	SL7	SL_BO23_190401_03	16.1	483	7	0.8	11	5.1	4.5966	6.4694			Sialis 1	28.4206	40	yes	H2	PQ285807	SAMN43967589
Sialis lutaria	SL8	SL_BO23_190401_05	13.4	383.24	8	0.7	11	4.1	3.5752	4.989			Sialis 1	28.6647	40	yes	H1	PQ285806	SAMN43967591
Sialis lutaria	SL9	SL_BO25_190408_03	12.6	352.8	9	0.6	11	3.6	7.6279	8.9092			Sialis 1	34.2473	40	yes	H2	PQ285807	SAMN43967608
Sialis lutaria	SL10	SL_BO13_190329_02	10.2	285.6	10	0.5	11	3.1	8.0267	9.7152			Sialis 1	33.048	40	yes	H4	PQ285809	SAMN43967566
Sialis lutaria	SL11	SL_BO23_190401_04	9.92	277.76	11	0.5	11	3.1	7.8481	9.1518			Sialis 1	34.3019	40	yes	only species determination		SAMN43967590
Sialis lutaria	SL12	SL_BO25_190408_04	9.68	271.04	12	0.5	11	3.1	9.5637	11.4232			Sialis 1	33.4887	40	yes	H1	PQ285806	SAMN43967609
Sialis lutaria	SL13	SL_BO23_190401_06	9.12	255.36	13	0.5	11	2.6	3.3542	4.7568			Sialis 1	28.2055	40	yes	H1	PQ285806	SAMN43967592
Sialis lutaria	SL14	SL_BO25_190408_08	9.02	252.56	14	0.5	11	2.6	6.3179	7.3127			Sialis 1	34.5585	40	yes	H2	PQ285807	SAMN43967613
Sialis lutaria	SL15	SL_BO25_190408_10	8.24	230.72	15	0.5	11	2.6	2.6952	3.3073			Sialis 1	32.597	40	yes	H1	PQ285806	SAMN43967615
Sialis lutaria	SL16	SL_BO25_190408_06	7.58	212.24	16	0.5	11	2	7.2568	8.766			Sialis 1	33.1134	40	yes	H2	PQ285807	SAMN43967611
Sialis lutaria	SL17	SL_BO11_190408_01	7.48	209.44	18	0.5	11	2	7.5014	8.5861			Sialis 1	34.9467	40	yes	H1	PQ285806	SAMN43967551
Sialis lutaria	SL18	SL_BO11_190408_02	7.36	206.08	19	0.5	11	2	10.051	12.2789			Sialis 1	32.7423	40	yes	H1	PQ285806	SAMN43967552
Sialis lutaria	SL19	SL_BO23_190401_07	7.12	199.36	20	0.5	11	2	8.9208	10.5095			Sialis 1	33.9533	40	yes	H1	PQ285806	SAMN43967593
Sialis lutaria	SL20	SL_BO25_190408_09	7	196	21	0.5	11	2	10.6852	13.0451			Sialis 1	32.7639	40	yes	H2	PQ285807	SAMN43967614
Sialis lutaria	SL21	SL_BO11_190408_03	6.32	176.96	22	0.5	11	2	3.3857	3.954			Sialis 1	34.2509	40	yes	H1	PQ285806	SAMN43967553
Sialis lutaria	SL22	SL_BO25_190408_07	5.68	159.04	23	0.5	11	1.5	8.1607	10.931			Sialis 1	29.8626	40	yes	H1	PQ285806	SAMN43967612
Sialis lutaria	SL23	SL_BO25_190408_05	5.58	156.24	25	0.5	11	1.5	6.7314	8.0034			Sialis 1	33.6427	40	yes	only species determination		SAMN43967610
Sialis lutaria	SL24	SL_BO13_190329_03	4.98	139.44	27	0.5	11	1.5	6.4794	8.486			Sialis 1	30.5416	40	yes	H2	PQ285807	SAMN43967567
Sialis lutaria	SL25	SL_BO23_190401_09	4.72	132.16	1	0.5	8	1.5	2.615	3.9706			Sialis 1	26.3436	40	yes	H1	PQ285806	SAMN43967595
Sialis lutaria	SL26	SL_BO23_190401_08	4.26	119.28	2	0.5	8	1.5	1.5336	1.9358			Sialis 1	31.6892	40	yes	H2	PQ285807	SAMN43967594
Sialis lutaria	SL27	SL_BO13_190329_04	3.82	106.96	3	0.5	8	1	3.348	3.9572			Sialis 1	33.8421	40	yes	H2	PQ285807	SAMN43967568
Sialis lutaria	SL28	SL_BO11_190408_04	3.6	100.8	4	0.5	8	1	5.2745	6.8232			Sialis 1	30.921	40	yes	H2	PQ285807	SAMN43967554
Sialis lutaria	SL29	SL_BO13_190329_05	2.86	80.08	5	0.5	8	1	3.0183	3.6668			Sialis 1	32.9257	40	yes	H1	PQ285806	SAMN43967569
Sialis lutaria	SL30	SL_BO13_190329_06	2.1	58.8	6	0.5	8	1	4.0373	5.0386			Sialis 1	32.051	40	yes	H2	PQ285807	SAMN43967570
Sialis lutaria	SL31	SL_BO12_190329_02	2.08	58.24	7	0.5	8	1	1.6812	2.3632			Sialis 1	28.4563	40	yes	H3	PQ285808	SAMN43967564
Sialis lutaria	SL32	SL_BO12_190329_01	1	28	8	0.5	8	1	1.4949	2.5379			Sialis 1	23.5612	40	yes	H2	PQ285807	SAMN43967563
Sialis lutaria	SL33	SL_BO15_200422_06	11.3	450	9	0.8	8	4.6	12.0002	13.9675			Sialis 1	34.3661	40	no	H2	PQ285807	SAMN43967581
Sialis lutaria	SL34	SL_BO23_200420_14	8.92	350	10	0.6	8	3.6	14.0034	16.6087			Sialis 1	33.7255	40	no	H1	PQ285806	SAMN43967600
Sialis lutaria	SL35	SL_BO13_200420_11	7.72	331.96	11	0.6	8	3.6	14.2033	16.7047			Sialis 1	34.0103	40	yes	H1	PQ285806	SAMN43967574
Sialis lutaria	SL36	SL_BO25_200420_11	7.2	309.6	12	0.5	8	3.1	9.7041	11.1361			Sialis 1	34.8564	40	yes	H2	PQ285807	SAMN43967616
Sialis lutaria	SL37	SL_BO13_200420_07	6.64	285.52	13	0.5	8	3.1	0.0088	0.0354	0.0116	0.0283	not included				H2	PQ285807
Sialis lutaria	SL38	SL_BO13_200420_12	6.44	276.92	14	0.5	8	3.1	5.6785	7.0536			Sialis 1	32.202	40	yes	H2	PQ285807	SAMN43967575
Sialis lutaria	SL39	SL_BO25_200420_13	6.4	275.2	15	0.5	8	3.1	9.1858	10.6185			Sialis 1	34.603	40	yes	H2	PQ285807	SAMN43967618
Sialis lutaria	SL40	SL_BO13_200420_08	6.36	273.48	16	0.5	8	3.1	11.5555	13.4975			Sialis 1	34.2449	40	yes	H2	PQ285807	SAMN43967571
Sialis lutaria	SL41	SL_BO23_200420_12	6.12	263.16	18	0.5	8	2.6	8.6068	9.8878			Sialis 1	34.8179	40	yes	H1	PQ285806	SAMN43967598
Sialis lutaria	SL42	SL_BO25_200420_15	6.04	235.56	19	0.5	8	2.6	10.9297	12.9345			Sialis 1	33.8001	40	yes	H2	PQ285807	SAMN43967620
Sialis lutaria	SL43	SL_BO23_200420_10	5.84	251.12	20	0.5	8	2.6	10.9367	12.8561			Sialis 1	34.028	40	yes	H1	PQ285806	SAMN43967596
Sialis lutaria	SL44	SL_BO11_200421_11	5.68	244.24	21	0.5	8	2.6	12.7291	14.6942			Sialis 1	34.6507	40	yes	H1	PQ285806	SAMN43967561
Sialis lutaria	SL45	SL_BO15_200422_01	5.64	242.52	22	0.5	8	2.6	9.8381	11.7419			Sialis 1	33.5145	40	yes	H2	PQ285807	SAMN43967576
Sialis lutaria	SL46	SL_BO11_200421_07	5	215	23	0.5	8	2	12.54	14.8008			Sialis 1	33.8901	40	yes	H2	PQ285807	SAMN43967557
Sialis lutaria	SL47	SL_BO23_200420_15	5	215	25	0.5	8	2	11.6136	13.8142			Sialis 1	33.628	40	yes	H2	PQ285807	SAMN43967601
Sialis lutaria	SL48	SL_BO23_200420_11	4.96	213.28	27	0.5	8	2	7.8655	10.1732			Sialis 1	30.9264	40	yes	H2	PQ285807	SAMN43967597
Sialis lutaria	SL49	SL_BO25_200420_12	4.92	211.56	1	0.5	1	2	3.6403	5.2265			Sialis 1	27.8603	40	yes	H2	PQ285807	SAMN43967617
Sialis lutaria	SL50	SL_BO11_200421_05	4.68	201.24	2	0.5	1	2	11.125	12.7481			Sialis 1	34.9072	40	yes	H1	PQ285806	SAMN43967555
Sialis lutaria	SL51	SL_BO11_200421_10	4.68	201.24	3	0.5	1	2	6.0699	7.6188			Sialis 1	31.868	40	no	H2	PQ285807	SAMN43967560
Sialis lutaria	SL52	SL_BO11_200421_12	4.44	190.92	4	0.5	1	2	9.6746	11.4524			Sialis 1	33.7906	40	yes	H1	PQ285806	SAMN43967562
Sialis lutaria	SL53	SL_BO21_200420_01	4.36	187.48	5	0.5	1	2	0.0282	0.0473	0.0089	0.0296	not included				H1	PQ285806
Sialis lutaria	SL54	SL_BO25_200420_18	4.32	185.76	6	0.5	1	2	8.3412	9.5938			Sialis 1	34.7775	40	yes	H2	PQ285807	SAMN43967623
Sialis lutaria	SL55	SL_BO11_200421_06	4.24	182.32	7	0.5	1	2	9.3365	11.0584			Sialis 1	33.7716	40	yes	H1	PQ285806	SAMN43967556
Sialis lutaria	SL56	SL_BO23_200420_13	4.2	180.6	8	0.5	1	2	11.327	13.3903			Sialis 1	33.8364	40	yes	H1	PQ285806	SAMN43967599
Sialis lutaria	SL57	SL_BO13_200420_09	4.12	177.16	9	0.5	1	2	11.3342	13.5935			Sialis 1	33.3518	40	yes	H2	PQ285807	SAMN43967572
Sialis lutaria	SL58	SL_BO25_200420_19	4.12	156.56	10	0.5	1	2	10.0147	11.708			Sialis 1	34.2149	40	yes	H2	PQ285807	SAMN43967624
Sialis lutaria	SL59	SL_BO15_200422_09	4.08	175.44	11	0.5	1	2	12.5533	14.8847			Sialis 1	33.7348	40	yes	H2	PQ285807	SAMN43967584
Sialis lutaria	SL60	SL_BO25_200420_14	3.98	171.14	12	0.5	1	2	7.1191	9.0283			Sialis 1	31.5413	40	yes	H2	PQ285807	SAMN43967619
Sialis lutaria	SL61	SL_BO13_200420_10	3.94	169.42	13	0.5	1	2	2.9977	5.0363			Sialis 1	23.8087	40	yes	H2	PQ285807	SAMN43967573
Sialis lutaria	SL62	SL_BO25_200420_16	3.8	163.4	14	0.5	1	1.5	1.3581	1.9252			Sialis 1	28.2173	40	yes	H1	PQ285806	SAMN43967621
Sialis lutaria	SL63	SL_BO11_200421_08	3.76	161.68	15	0.5	1	1.5	3.0183	3.7061			Sialis 1	32.5766	40	yes	H2	PQ285807	SAMN43967558
Sialis lutaria	SL64	SL_BO15_200422_05	3.72	159.96	16	0.5	1	1.5	6.6899	8.0059			Sialis 1	33.4248	40	yes	only species determination		SAMN43967580
Sialis lutaria	SL65	SL_BO23_200420_19	3.71	126.14	18	0.5	1	1.5	4.7781	5.8684			Sialis 1	32.5683	40	yes	only species determination		SAMN43967605
Sialis lutaria	SL66	SL_BO15_200422_07	3.69	158.67	19	0.5	1	1.5	7.9522	9.6744			Sialis 1	32.8794	40	yes	H2	PQ285807	SAMN43967582
Sialis lutaria	SL67	SL_BO11_200421_09	3.68	158.24	20	0.5	1	1.5	7.0386	8.1576			Sialis 1	34.5131	40	yes	H1	PQ285806	SAMN43967559
Sialis lutaria	SL68	SL_BO25_200420_17	3.58	143.2	21	0.5	1	1.5	8.7273	10.6734			Sialis 1	32.7067	40	yes	H2	PQ285807	SAMN43967622
Sialis lutaria	SL69	SL_BO15_200422_04	3.5	150.5	22	0.5	1	1.5	6.695	8.0688			Sialis 1	33.1896	40	yes	H1	PQ285806	SAMN43967579
Sialis lutaria	SL70	SL_BO23_200420_16	3.36	144.48	23	0.5	1	1.5	8.1816	9.6665			Sialis 1	33.8555	40	yes	H1	PQ285806	SAMN43967602
Sialis lutaria	SL71	SL_BO15_200422_02	3.34	143.62	25	0.5	1	1.5	8.3533	10.0475			Sialis 1	33.2552	40	yes	H2	PQ285807	SAMN43967577
Sialis lutaria	SL72	SL_BO15_200422_03	3.23	138.89	27	0.5	1	1.5	8.1934	11.0543			Sialis 1	29.6478	40	yes	H1	PQ285806	SAMN43967578
Sialis lutaria	SL73	SL_BO23_200420_18	3.13	128.33	1	0.5	10	1.5	4.438	5.272			Sialis 1	33.6722	40	yes	only species determination		SAMN43967604
Sialis lutaria	SL74	SL_BO15_200422_08	2.74	112.34	2	0.5	10	1	2.0805	2.4454			Sialis 1	34.0312	40	yes	H2	PQ285807	SAMN43967583
Sialis lutaria	SL75	SL_BO23_200420_17	2.67	114.81	3	0.5	10	1	1.2855	1.6738			Sialis 1	30.7205	40	yes	H2	PQ285807	SAMN43967603
Sialis lutaria	SL76	SL_BO15_200422_10	1.96	84.28	4	0.5	10	1	5.5066	7.234			Sialis 1	30.4484	40	yes	H1	PQ285806	SAMN43967585
Sialis lutaria		SL_BO14_190329_02	only COI sequences														H2	PQ285807
Sialis lutaria		SL_BO14_190329_04	only COI sequences														H2	PQ285807
